# Supplementary material for: Domain-based small molecule binding site annotation
Source: BMC Bioinformatics. 2006 Mar 17;7:152. doi: 10.1186/1471-2105-7-152 (PMC1435939; doi:10.1186/1471-2105-7-152)
Supplement: Additional File 1 — Definition lines of TrpRS sequences used in Table 3 [file 1471-2105-7-152-S1.txt]

TrpRS deflines

>gi|2501070|sp|P75510|SYW_MYCPN Tryptophanyl-tRNA synthetase (Tryptophan--tRNA ligase) (TrpRS)
>gi|57637189|gb|AAW53977.1| tryptophanyl-tRNA synthetase [Staphylococcus epidermidis RP62A]
>gi|15615433|ref|NP_243736.1| tryptophanyl-tRNA synthetase [Bacillus halodurans C-125]
>gi|135187|sp|P00953|SYW_BACST Tryptophanyl-tRNA synthetase (Tryptophan--tRNA ligase) (TrpRS)
>gi|16078207|ref|NP_389024.1| tryptophanyl-tRNA synthetase [Bacillus subtilis subsp. subtilis str. 168]
>gi|22776890|dbj|BAC13164.1| tryptophanyl-tRNA synthetase [Oceanobacillus iheyensis HTE831]
>gi|20178126|sp|Q8Y577|SYW_LISMO Tryptophanyl-tRNA synthetase (Tryptophan--tRNA ligase) (TrpRS)
>gi|20178135|sp|Q99XH4|SYW_STRPY Tryptophanyl-tRNA synthetase (Tryptophan--tRNA ligase) (TrpRS)
>gi|57233922|ref|YP_182054.1| tryptophanyl-tRNA synthetase [Dehalococcoides ethenogenes 195]
>gi|54042053|sp|P67590|SYW_MYCTU Tryptophanyl-tRNA synthetase (Tryptophan--tRNA ligase) (TrpRS)
>gi|50842807|ref|YP_056034.1| tryptophanyl-tRNA synthetase [Propionibacterium acnes KPA171202]
>gi|32141199|ref|NP_733600.1| tryptophanyl tRNA synthetase [Streptomyces coelicolor A3(2)]
>gi|19551907|ref|NP_599909.1| tryptophanyl-tRNA synthetase [Corynebacterium glutamicum ATCC 13032]
>gi|15639620|ref|NP_219070.1| tryptophanyl-tRNA synthetase (trsA) [Treponema pallidum subsp. pallidum str. Nichols]
>gi|15594351|ref|NP_212139.1| tryptophanyl-tRNA synthetase (trsA) [Borrelia burgdorferi B31]
>gi|51572839|gb|AAU06864.1| tryptophanyl-tRNA synthetase [Borrelia garinii PBi]
>gi|56750254|ref|YP_170955.1| tryptophanyl-tRNA synthetase [Synechococcus elongatus PCC 6301]
>gi|33240513|ref|NP_875455.1| Tryptophanyl-tRNA synthetase [Prochlorococcus marinus subsp. marinus str. CCMP1375]
>gi|39932046|sp|Q7NCG8|SYW_GLOVI Tryptophanyl-tRNA synthetase (Tryptophan--tRNA ligase) (TrpRS)
>gi|17228764|ref|NP_485312.1| tryptophanyl-tRNA synthetase [Nostoc sp. PCC 7120]
>gi|7994692|sp|Q9WYW2|SYW_THEMA Tryptophanyl-tRNA synthetase (Tryptophan--tRNA ligase) (TrpRS)
>gi|6226200|sp|O67115|SYW_AQUAE Tryptophanyl-tRNA synthetase (Tryptophan--tRNA ligase) (TrpRS)
>gi|29840716|ref|NP_829822.1| tryptophanyl-tRNA synthetase [Chlamydophila caviae GPIC]
>gi|6226201|sp|O84589|SYW_CHLTR Tryptophanyl-tRNA synthetase (Tryptophan--tRNA ligase) (TrpRS)
>gi|19703747|ref|NP_603309.1| Tryptophanyl-tRNA synthetase [Fusobacterium nucleatum subsp. nucleatum ATCC 25586]
>gi|15806113|ref|NP_294817.1| tryptophanyl-tRNA synthetase [Deinococcus radiodurans R1]
>gi|55981196|ref|YP_144493.1| tryptophanyl-tRNA synthetase [Thermus thermophilus HB8]
>gi|32474261|ref|NP_867255.1| tryptophan-tRNA ligase [Rhodopirellula baltica SH 1]
>gi|21672854|ref|NP_660919.1| tryptophanyl-tRNA synthetase [Chlorobium tepidum TLS]
>gi|56749391|sp|Q6GAT0|SYW_STAAS Tryptophanyl-tRNA synthetase (Tryptophan--tRNA ligase) (TrpRS)
>gi|24638226|sp|Q97LD6|SYW_CLOAB Tryptophanyl-tRNA synthetase (Tryptophan--tRNA ligase) (TrpRS)
>gi|34395979|sp|P00954|SYW_ECOLI Tryptophanyl-tRNA synthetase (Tryptophan--tRNA ligase) (TrpRS)
>gi|33592275|ref|NP_879919.1| tryptophanyl-tRNA synthetase [Bordetella pertussis Tohama I]
>gi|57238843|ref|YP_179979.1| tryptophanyl-tRNA synthetase [Ehrlichia ruminantium str. Welgevonden]
>gi|57237443|ref|YP_178456.1| tryptophanyl-tRNA synthetase [Campylobacter jejuni RM1221]
>gi|8039806|sp|P56396|SYW_HELPY Tryptophanyl-tRNA synthetase (Tryptophan--tRNA ligase) (TrpRS)
>gi|15794575|ref|NP_284397.1| tryptophanyl-tRNA synthetase [Neisseria meningitidis Z2491]
>gi|13474436|ref|NP_106004.1| trytophanyl-tRNA synthetase [Mesorhizobium loti MAFF303099]
>gi|56461423|ref|YP_156704.1| Tryptophanyl-tRNA synthetase [Idiomarina loihiensis L2TR]
>gi|25009433|sp|Q8UIE8|SYW_AGRT5 Tryptophanyl-tRNA synthetase (Tryptophan--tRNA ligase) (TrpRS)
>gi|1174552|sp|P43835|SYW_HAEIN Tryptophanyl-tRNA synthetase (Tryptophan--tRNA ligase) (TrpRS)
>gi|25009438|sp|Q8ZJF2|SYW_YERPE Tryptophanyl-tRNA synthetase (Tryptophan--tRNA ligase) (TrpRS)
>gi|46578559|ref|YP_009367.1| tryptophanyl-tRNA synthetase [Desulfovibrio vulgaris subsp. vulgaris str. Hildenborough]
>gi|15604331|ref|NP_220847.1| TRYPTOPHANYL-TRNA SYNTHETASE (trpS) [Rickettsia prowazekii str. Madrid E]
>gi|29427540|sp|Q9EYY6|SYW_KLEAE Tryptophanyl-tRNA synthetase (Tryptophan--tRNA ligase) (TrpRS)
>gi|56544110|gb|AAV90264.1| tryptophanyl-tRNA synthase [Zymomonas mobilis subsp. mobilis ZM4]
>gi|15678279|ref|NP_275394.1| tryptophanyl-tRNA synthetase [Methanothermobacter thermautotrophicus str. Delta H]
>gi|57641809|ref|YP_184287.1| tryptophanyl-tRNA synthetase [Thermococcus kodakaraensis]
>gi|15791051|ref|NP_280875.1| TrpS2 [Halobacterium salinarum NRC-1]
>gi|15669605|ref|NP_248418.1| tryptophanyl-tRNA synthetase (trpS) [Methanocaldococcus jannaschii DSM 2661]
>gi|48852478|ref|ZP_00306664.1| COG0180: Tryptophanyl-tRNA synthetase [Ferroplasma acidarmanus]
>gi|20178131|sp|Q978Y8|SYW_THEVO Tryptophanyl-tRNA synthetase (Tryptophan--tRNA ligase) (TrpRS)
>gi|48477334|ref|YP_023040.1| tryptophanyl-tRNA synthetase [Picrophilus torridus DSM 9790]
>gi|3122910|sp|O28579|SYW_ARCFU Tryptophanyl-tRNA synthetase (Tryptophan--tRNA ligase) (TrpRS)
>gi|41719069|ref|ZP_00148002.1| COG0180: Tryptophanyl-tRNA synthetase [Methanococcoides burtonii DSM 6242]
>gi|20089070|ref|NP_615145.1| tryptophanyl-tRNA synthetase [Methanosarcina acetivorans C2A]
>gi|20093781|ref|NP_613628.1| Tryptophanyl-tRNA synthetase [Methanopyrus kandleri AV19]
>gi|14521895|ref|NP_127372.1| tryptophanyl-tRNA synthetase [Pyrococcus abyssi GE5]
>gi|15897383|ref|NP_341988.1| Tryptophanyl-tRNA synthetase (trpS) [Sulfolobus solfataricus P2]
>gi|18313815|ref|NP_560482.1| tryptophanyl-tRNA synthetase [Pyrobaculum aerophilum str. IM2]
>gi|14602078|ref|NP_148625.1| tryptophanyl-tRNA synthetase [Aeropyrum pernix K1]
>gi|41614911|ref|NP_963409.1| hypothetical protein NEQ115 [Nanoarchaeum equitans Kin4-M]
>gi|46229385|gb|EAK90203.1| tryptophanyl-tRNA synthetase [Cryptosporidium parvum]
>gi|56474253|gb|EAL51632.1| tryptophanyl-tRNA synthetase, putative [Entamoeba histolytica HM-1:IMSS]
>gi|49644074|emb|CAH00026.1| unnamed protein product [Kluyveromyces lactis NRRL Y-1140]
>gi|19113895|ref|NP_592983.1| tryptophanyl-trna synthetase, cytoplasmic [Schizosaccharomyces pombe]
>gi|417845|sp|P04803|SYWM_YEAST Tryptophanyl-tRNA synthetase, mitochondrial (Tryptophan--tRNA ligase) (TrpRS)
>gi|6324475|ref|NP_014544.1| Cytoplasmic tryptophanyl-tRNA synthetase, aminoacylates tryptophanyl-tRNA [Saccharomyces cerevisiae]
>gi|19069578|emb|CAD25963.1| TRYPTOPHANYL tRNA SYNTHETASE [Encephalitozoon cuniculi GB-M1]
>gi|34909412|ref|NP_916053.1| putative tryptophanyl-tRNA synthetase [Oryza sativa (japonica cultivar-group)]
>gi|6175164|gb|AAF04890.1|AC011437_5 putative tryptophanyl-tRNA synthetase [Arabidopsis thaliana]
>gi|2851538|sp|P23612|SYW_RABIT Tryptophanyl-tRNA synthetase (Tryptophan--tRNA ligase) (TrpRS)
>gi|30962537|dbj|BAC76735.1| tryptophanyl-tRNA synthetase (cytosolic) [Caenorhabditis elegans]
>gi|21362962|sp|Q9CYK1|SYWM_MOUSE Tryptophanyl-tRNA synthetase, mitochondrial precursor (Tryptophan--tRNA ligase) (TrpRS) ((Mt)TrpRS)
>gi|51704226|sp|P32921|SYW_MOUSE Tryptophanyl-tRNA synthetase (Tryptophan--tRNA ligase) (TrpRS)
>gi|55587830|ref|XP_513688.1| PREDICTED: mitochondrial tryptophanyl tRNA synthetase 2 [Pan troglodytes]
>gi|2851538|sp|P23612|SYW_RABIT Tryptophanyl-tRNA synthetase (Tryptophan--tRNA ligase) (TrpRS)
>gi|135189|sp|P17248|SYW_BOVIN Tryptophanyl-tRNA synthetase (Tryptophan--tRNA ligase) (TrpRS)
>gi|55777372|gb|AAH49526.1| Tryptophanyl-tRNA synthetase [Danio rerio]
>gi|6636388|gb|AAF20167.1|AF125157_1 tryptophanyl-tRNA synthetase [Drosophila melanogaster]
>gi|21362967|sp|Q9UGM6|SYWM_HUMAN Tryptophanyl-tRNA synthetase, mitochondrial precursor (Tryptophan--tRNA ligase) (TrpRS) ((Mt)TrpRS)
>gi|47419916|ref|NP_776049.1| tryptophanyl-tRNA synthetase isoform a [Homo sapiens]
