# Supplementary material for: Domain-based small molecule binding site annotation
Source: BMC Bioinformatics. 2006 Mar 17;7:152. doi: 10.1186/1471-2105-7-152 (PMC1435939; doi:10.1186/1471-2105-7-152)
Supplement: Additional File 2 — Definition lines of TyrRS sequences used in Table 3 [file 1471-2105-7-152-S2.txt]

TyrRS deflines

>gi|2501075|sp|P75122|SYY_MYCPN Tyrosyl-tRNA synthetase (Tyrosine--tRNA ligase) (TyrRS)
>gi|57637913|gb|AAW54701.1| tyrosyl-tRNA synthetase [Staphylococcus epidermidis RP62A]
>gi|15615790|ref|NP_244094.1| tyrosyl-tRNA synthetase [Bacillus halodurans C-125]
>gi|135197|sp|P00952|SYY_BACST Tyrosyl-tRNA synthetase (Tyrosine--tRNA ligase) (TyrRS)
>gi|135193|sp|P25151|SYY2_BACSU Tyrosyl-tRNA synthetase 2 (Tyrosine--tRNA ligase) (TyrRS 2)
>gi|135192|sp|P22326|SYY1_BACSU Tyrosyl-tRNA synthetase 1 (Tyrosine--tRNA ligase) (TyrRS 1)
>gi|22777903|dbj|BAC14174.1| tyrosyl-tRNA synthetase (tyrosine-tRNA ligase) [Oceanobacillus iheyensis HTE831]
>gi|25292894|pir||AF1274 tyrosyl-tRNA synthetase [imported] - Listeria monocytogenes  (strain EGD-e)
>gi|57225042|gb|AAW40099.1| tyrosyl-tRNA synthetase [Dehalococcoides ethenogenes 195]
>gi|54042059|sp|P67611|SYY_MYCTU Tyrosyl-tRNA synthetase (Tyrosine--tRNA ligase) (TyrRS)
>gi|50842886|ref|YP_056113.1| tyrosyl-tRNA synthetase [Propionibacterium acnes KPA171202]
>gi|21220307|ref|NP_626086.1| tyrosyl-tRNA synthetase (EC 6.1.1.1) [Streptomyces coelicolor A3(2)]
>gi|19552623|ref|NP_600625.1| tyrosyl-tRNA synthetase [Corynebacterium glutamicum ATCC 13032]
>gi|15639820|ref|NP_219270.1| tyrosyl-tRNA synthetase (tyrS) [Treponema pallidum subsp. pallidum str. Nichols]
>gi|15594715|ref|NP_212504.1| tyrosyl-tRNA synthetase (tyrS) [Borrelia burgdorferi B31]
>gi|51573197|gb|AAU07222.1| tyrosyl-tRNA synthetase [Borrelia garinii PBi]
>gi|56751549|ref|YP_172250.1| tyrosyl tRNA synthetase [Synechococcus elongatus PCC 6301]
>gi|33240859|ref|NP_875801.1| Tyrosyl-tRNA synthetase [Prochlorococcus marinus subsp. marinus str. CCMP1375]
>gi|37523984|ref|NP_927361.1| tyrosyl tRNA synthetase [Gloeobacter violaceus PCC 7421]
>gi|17230474|ref|NP_487022.1| tyrosyl tRNA synthetase [Nostoc sp. PCC 7120]
>gi|15643244|ref|NP_228288.1| tyrosyl-tRNA synthetase [Thermotoga maritima MSB8]
>gi|6226204|sp|O67632|SYY_AQUAE Tyrosyl-tRNA synthetase (Tyrosine--tRNA ligase) (TyrRS)
>gi|29840193|ref|NP_829299.1| tyrosyl-tRNA synthetase [Chlamydophila caviae GPIC]
>gi|14195228|sp|O84065|SYY_CHLTR Tyrosyl-tRNA synthetase (Tyrosine--tRNA ligase) (TyrRS)
>gi|19703406|ref|NP_602968.1| Tyrosyl-tRNA synthetase [Fusobacterium nucleatum subsp. nucleatum ATCC 25586]
>gi|15807614|ref|NP_296353.1| tyrosyl-tRNA synthetase [Deinococcus radiodurans R1]
>gi|55981368|ref|YP_144665.1| tyrosyl-tRNA synthetase (tyrosine--tRNA ligase) (TyrRS) [Thermus thermophilus HB8]
>gi|32475732|ref|NP_868726.1| tyrosyl-tRNA synthetase [Rhodopirellula baltica SH 1]
>gi|21673398|ref|NP_661463.1| tyrosyl-tRNA synthetase [Chlorobium tepidum TLS]
>gi|49483969|ref|YP_041193.1| tyrosyl-tRNA synthetase [Staphylococcus aureus subsp. aureus MRSA252]
>gi|25292891|pir||C96978 tyrosyl-tRNA synthetase [imported] - Clostridium acetobutylicum
>gi|135198|sp|P00951|SYY_ECOLI Tyrosyl-tRNA synthetase (Tyrosine--tRNA ligase) (TyrRS)
>gi|33563963|emb|CAE43226.1| tyrosyl-tRNA synthetase [Bordetella pertussis Tohama I]
>gi|57238792|ref|YP_179928.1| tyrosyl-tRNA synthetase [Ehrlichia ruminantium str. Welgevonden]
>gi|57238143|ref|YP_179393.1| tyrosyl-tRNA synthetase [Campylobacter jejuni RM1221]
>gi|3024675|sp|P56417|SYY_HELPY Tyrosyl-tRNA synthetase (Tyrosine--tRNA ligase) (TyrRS)
>gi|15793610|ref|NP_283432.1| tyrosyl-tRNA synthetase [Neisseria meningitidis Z2491]
>gi|13470335|ref|NP_101900.1| tyrosyl-tRNA synthetase [Mesorhizobium loti MAFF303099]
>gi|56461336|ref|YP_156617.1| Tyrosyl-tRNA synthetase [Idiomarina loihiensis L2TR]
>gi|25292897|pir||AB2801 tyrosyl-tRNA synthetase [imported] - Agrobacterium tumefaciens (strain C58, Dupont)
>gi|1174554|sp|P43836|SYY_HAEIN Tyrosyl-tRNA synthetase (Tyrosine--tRNA ligase) (TyrRS)
>gi|45441947|ref|NP_993486.1| tyrosine tRNA synthetase [Yersinia pestis biovar Medievalis str. 91001]
>gi|730884|sp|P41256|SYY_THIFE Tyrosyl-tRNA synthetase (Tyrosine--tRNA ligase) (TyrRS)
>gi|46579366|ref|YP_010174.1| tyrosyl-tRNA synthetase [Desulfovibrio vulgaris subsp. vulgaris str. Hildenborough]
>gi|6226208|sp|Q9ZCZ4|SYY_RICPR Tyrosyl-tRNA synthetase (Tyrosine--tRNA ligase) (TyrRS)
>gi|56544113|gb|AAV90267.1| tyrosyl-tRNA synthetase [Zymomonas mobilis subsp. mobilis ZM4]
>gi|46229080|gb|EAK89929.1| tyrosyl-tRNA synthetase (tyrosyl-tRNA ligase; TyrRS). class-I aaRS [Cryptosporidium parvum]
>gi|54659012|gb|EAL37613.1| tyrosyl-tRNA synthetase [Cryptosporidium hominis]
>gi|23612935|ref|NP_704474.1| tyrosyl-tRNA synthetase, putative [Plasmodium falciparum 3D7]
>gi|56466798|gb|EAL44826.1| tyrosyl-tRNA synthetase, putative [Entamoeba histolytica HM-1:IMSS]
>gi|49644907|emb|CAG98479.1| unnamed protein product [Kluyveromyces lactis NRRL Y-1140]
>gi|1351183|sp|P12063|SYYM_NEUCR Tyrosyl-tRNA synthetase, mitochondrial precursor (Tyrosine--tRNA ligase) (TyrRS)
>gi|3183174|sp|O14055|SYYC_SCHPO Tyrosyl-tRNA synthetase, cytoplasmic (Tyrosyl--tRNA ligase) (TyrRS)
>gi|1351184|sp|P48527|SYYM_YEAST Tyrosyl-tRNA synthetase, mitochondrial precursor (Tyrosine--tRNA ligase) (TyrRS)
>gi|549037|sp|P36421|SYYC_YEAST Tyrosyl-tRNA synthetase, cytoplasmic (Tyrosyl--tRNA ligase) (TyrRS)
>gi|19170858|emb|CAD26632.1| TYROSYL tRNA SYNTHETASE [Encephalitozoon cuniculi GB-M1]
>gi|40253651|dbj|BAD05594.1| putative tyrosyl-tRNA synthetase [Oryza sativa (japonica cultivar-group)]
>gi|15232946|ref|NP_186915.1| tRNA synthetase class I (W and Y) family protein [Arabidopsis thaliana]
>gi|28175663|gb|AAH45236.1| Yars-prov protein [Xenopus laevis]
>gi|25145802|ref|NP_741382.1| tYrosinyl tRNA Synthetase (50.1 kD) (yrs-1) [Caenorhabditis elegans]
>gi|57530465|ref|NP_001006314.1| similar to Tyrosyl-tRNA synthetase [Gallus gallus]
>gi|50401640|sp|Q91WQ3|SYYC_MOUSE Tyrosyl-tRNA synthetase, cytoplasmic (Tyrosyl--tRNA ligase) (TyrRS)
>gi|13638439|sp|Q29465|SYYC_BOVIN Tyrosyl-tRNA synthetase, cytoplasmic (Tyrosyl--tRNA ligase) (TyrRS)
>gi|37681971|gb|AAQ97863.1| tyrosyl-tRNA synthetase [Danio rerio]
>gi|50401704|sp|Q9W107|SYYM_DROME Probable tyrosyl-tRNA synthetase, mitochondrial precursor (Tyrosine--tRNA ligase) (TyrRS)
>gi|7705710|ref|NP_057020.1| CGI-04 protein [Homo sapiens]
>gi|13638438|sp|P54577|SYYC_HUMAN Tyrosyl-tRNA synthetase, cytoplasmic (Tyrosyl--tRNA ligase) (TyrRS)
>gi|15679755|ref|NP_276873.1| tyrosyl-tRNA synthetase [Methanothermobacter thermautotrophicus str. Delta H]
>gi|57640503|ref|YP_182981.1| tyrosyl-tRNA synthetase [Thermococcus kodakaraensis]
>gi|15791055|ref|NP_280879.1| TyrS [Halobacterium salinarum NRC-1]
>gi|15668565|ref|NP_247363.1| tyrosyl-tRNA synthetase (trS) [Methanocaldococcus jannaschii DSM 2661]
>gi|48852130|ref|ZP_00306321.1| COG0162: Tyrosyl-tRNA synthetase [Ferroplasma acidarmanus]
>gi|48477298|ref|YP_023004.1| tyrosyl-tRNA synthetase [Picrophilus torridus DSM 9790]
>gi|16081625|ref|NP_393988.1| probable tyrosyl-tRNA synthetase [Thermoplasma acidophilum DSM 1728]
>gi|3122912|sp|O29482|SYY_ARCFU Tyrosyl-tRNA synthetase (Tyrosine--tRNA ligase) (TyrRS)
>gi|41720539|ref|ZP_00149352.1| COG0162: Tyrosyl-tRNA synthetase [Methanococcoides burtonii DSM 6242]
>gi|20089699|ref|NP_615774.1| tyrosyl-tRNA synthetase [Methanosarcina acetivorans C2A]
>gi|20093954|ref|NP_613801.1| Tyrosyl-tRNA synthetase [Methanopyrus kandleri AV19]
>gi|14521173|ref|NP_126648.1| tyrosyl-tRNA synthetase [Pyrococcus abyssi GE5]
>gi|15897044|ref|NP_341649.1| Tyrosyl-tRNA synthetase (tyrS) [Sulfolobus solfataricus P2]
>gi|18312976|ref|NP_559643.1| tyrosyl-tRNA synthetase [Pyrobaculum aerophilum str. IM2]
>gi|14601824|ref|NP_148365.1| tyrosyl-tRNA synthetase [Aeropyrum pernix K1]
>gi|41615178|ref|NP_963676.1| hypothetical protein NEQ389 [Nanoarchaeum equitans Kin4-M]
