# Supplementary material for: Domain-based small molecule binding site annotation
Source: BMC Bioinformatics. 2006 Mar 17;7:152. doi: 10.1186/1471-2105-7-152 (PMC1435939; doi:10.1186/1471-2105-7-152)
Supplement: Additional File 3 — Non-biological small molecule filter list used by MMDBBIND [file 1471-2105-7-152-S3.txt]

Non-Biological Small Molecule Filter List used by MMDBBIND

15p
1pe
1pg
2bm
2HP          
2MO         
2NO                            
2PA         
2pe
2PO           
3po
6wo
acn
act
acy
af3
alf
ar
auc
azi
bct
bef
bme
bme-bme
bog
br
c1o
c2c
cac
ccn
ce1
cfo
cft
ch2
chx
cl
cmo
cn
cnn
co
co2
co3
cps
cry
cs
cxe
cyn
dio
dms
dox
dpo
dtt
dum
edo
egl
emc
eox
fco
fmt
fne
for
gai
gb
gol
h2s
hez
hgc
hgi
ioh
ipa
ium
keg
kr
lco
lcp
lmt
mac
mce
mes
mm4
mmc
moh
moo
mos
mpd
mtd
mto
nco
nd4
nh4
nmo
no
no2
no3
o
o2
ocl
ocm
ocn
oh
ohe
ox
oxo
oxy
p4c
p6g
pbm
pcl
pdo
pe7
peg
peo
per
pg4
pge
phs
pi
po2
po4
pop
rtc
s
sbo
scn
se
se4
seo
seo-seo
sfn
sfo
so2
so3
so4
som
sul
sx
trs
vo4
wo4
xe
HG 
CD 
LI 
RB 
IOD 
GD 
IN 
HO 
F 
AL 
SR 
TE 
YB 
FLO 
SM 
PB 
TL 
TB 
CR 
BA 
PT 
LA 
CE 
AG 
AU 
GA 
LU 
IDO 
U1 
EU 
BRO 
Y1 
HGB 
ARS 
SB 
GD3 
EU3 
PD
AU3 
YT3
CAD
BGL
EPE
NHE
TMN
MPO
PIN
OXN
EGC
TRT
ETF
HOH
DIS
DOD
