# Supplementary material for: Domain-based small molecule binding site annotation
Source: BMC Bioinformatics. 2006 Mar 17;7:152. doi: 10.1186/1471-2105-7-152 (PMC1435939; doi:10.1186/1471-2105-7-152)
Supplement: Additional File 4 — PDB identifiers and chains for the SMID-BLAST validation test set [file 1471-2105-7-152-S4.txt]

PDB ids and chains for the SMID-BLAST validation test set
1W80	A
1WRI	A
1T44	A
1TQP	A
1U5R	A
1S9I	A
1S9J	A
1XMI	C
1UA2	A
1VCI	A
1XEX	A
1XF9	B
1XFA	A
1XSC	A
1Y8Q	D
1Y8R	A
1YFS	A
2BEK	A
1SX3	A
2BIY	A
1XNG	B
1YP3	C
1SXJ	E
1SQ5	D
1TZD	A
1U98	A
1VA6	A
1W2D	A
1TXZ	A
1W4A	A
2BFR	A
1TUU	A
1WCV	1
1XX6	A
1Y63	A
1XTJ	A
1XXI	C
1W78	A
1XD8	A
1X6V	B
1XRJ	B
1YQI	C
1YV3	A
1TUV	A
1SJG	A
1T3Q	A
1T3Q	B
1ULI	C
1VM9	A
1RM6	A
1SB3	C
1VCK	A
1WQL	A
1VP6	A
1YKD	A
1YXI	A
1W8S	E
1WG8	A
1XDU	A
1VQ1	A
1X7P	A
1Y6H	B
1USB	A
1TDI	A
1YJ6	A
1U88	A
1RJN	B
1XA3	A
1VPM	A
1Y7U	A
1Y81	A
1YLI	B
1WL4	A
1YRE	B
1YVK	A
1S7N	B
1XVU	A
1WC4	A
1YBU	A
1U7T	A
1V35	B
1VM6	B
1WND	A
1X87	A
1XCB	A
1V8B	A
1TAE	A
1U7H	A
1UP7	A
1SM9	A
1V9L	A
1YE6	A
1SC6	A
1WXI	A
1XAG	A
1SOW	B
1XLT	C
1Z2I	A
1Z45	A
1QX4	A
1SIQ	A
1SIR	A
1T3Q	C
1W4X	A
1TJ0	A
1TZL	A
1UMK	A
1XDI	A
1UKW	A
1XHC	A
1RM6	B
1TEZ	B
1U8V	A
1USJ	A
1W07	B
1V0J	A
1VQW	A
1RSG	B
1RYI	A
2BK5	A
1WVF	A
1Y9D	B
1YVV	A
1YY5	A
1SBZ	D
1T9M	A
1TY9	B
1WSB	A
1TB3	A
1V4B	A
1YRH	F
1YW1	A
1YW3	B
1V5Y	A
1W59	A
1W5E	B
1WA5	A
1WA5	C
1XTS	A
1U29	A
1U6S	A
1SG4	B
1XBB	A
1XJD	A
1YHS	A
1W3O	A
1U96	A
1WS7	A
1R6A	A
1R9Z	A
1T9O	A
1W2O	A
1UNF	X
1XM8	A
1TDW	A
1WB7	A
1T71	A
1Y3T	B
1Y4T	A
1XZW	B
1Y67	D
1XVX	A
1TMX	A
1T4S	A
1WWZ	A
1Z4R	A
1XPK	B
1XPK	D
1XPM	A
1XS4	A
1XS1	A
1TW2	B
1TPY	A
1S4D	I
1XQH	A
1V9A	B
1SUI	A
1VCE	A
2BH2	A
1OHS	A
1WB1	C
1XV1	A
1X8J	A
1TOK	A
1XDY	C
1Y0X	X
1TD9	D
1XEY	B
1W55	A
1U7Z	C
1H48	C
1V9H	A
1WLJ	A
1XTT	A
1T65	A
1XJ7	A
1Q13	A
1RY0	A
1VMK	B
1XE7	B
1WEF	A
1YXM	D
2BKX	A
1U67	A
1VYF	A
1W5C	A
1W6U	B
1W6U	C
1Y7I	B
1RQH	A
1W37	A
1W3I	A
1WA3	A
1SNY	A
1W0C	A
1XG5	C
1R38	A
1VP5	A
1W73	A
1XQ6	A
1W4Z	A
1X7H	B
1YB5	A
2BEL	D
1UZN	A
1Z6Z	C
1WSZ	A
1WT1	A
1WT3	A
1YRO	B
1UP0	A
1WOQ	A
1RPI	A
1RYD	A
1WDR	A
1WDS	A
2BHZ	A
1TPZ	A
1TU4	A
1U0L	A
1U2R	A
1UKV	Y
1WMS	A
1U8Y	B
1SHZ	D
1YZG	A
1Z6Y	A
1W0H	A
1V8M	A
1X9N	A
1RO6	A
1Z2U	A
1W6N	A
1W6N	B
1TW5	A
1XBT	G
1XMR	B
1W4R	A
1U1J	A
1XS5	A
1TVC	A
1WUW	A
1SP8	D
1SP9	B
1ULI	D
1Y0Z	B
1SOF	A
1XDJ	A
1WU5	A
1S69	A
1R0E	A
1VPV	A
1SZ7	A
1SKX	A
1YNJ	C
1XQL	A
1WQ4	A
1X8X	A
1Y42	X
1U7G	A
1RD5	A
1S1F	A
1WOM	A
1S7F	A
1VPA	A
1WVC	A
1XG3	A
1VCY	A
1US4	A
1XFF	B
1YCJ	B
1S50	A
1TXF	A
1W6S	A
1T0A	A
1O5C	B
1TF0	A
1U11	B
1VMA	A
1W8O	A
1WDI	A
1XE8	B
1XJT	A
1XVY	A
1YY7	A
1OHO	A
1RDT	D
1TQI	A
1XR1	A
1WUU	A
1U7E	A
1XQS	C
1YMI	A
1XOW	A
1VZM	A
1SGU	A
1UTT	A
1XWS	A
2BIK	B
2BIL	B
1V6A	A
1QW7	A
1RTK	A
1X9Q	A
1XUU	A
1VBG	A
1R35	A
1U74	D
1ULW	A
1UMM	A
1SHR	B
1SY7	A
1XQD	A
1WIY	B
1WNV	B
1WNW	B
1WNX	B
1X8V	A
1X9F	A
1X9F	B
1X9F	C
1X9F	D
1XK3	A
1XQ5	A
1XQ5	B
1XZ4	A
1XZ7	A
1Y09	A
1Y0D	A
1RQA	B
1UX8	A
1WE1	B
1X7U	B
1YDZ	A
1YE0	B
1YE1	B
1YE2	B
1S0H	A
1SE6	B
1T93	A
1U5U	A
1U9M	A
1W2L	A
1W4W	A
1WVP	A
1YEN	B
1YEU	B
1YG5	B
1YGF	B
1YIH	B
1Y83	B
1Y85	B
1Y5F	B
1Y5K	B
1Y7D	B
1Y7G	B
1XZ5	A
1XZU	A
1XZV	A
1Y28	A
1Y4Q	B
1Y4V	B
1YHU	A
1YHU	B
1YHU	C
1YHU	D
1VRN	C
1WOV	A
1XJ3	A
1XJ6	B
1XME	A
1Y5I	C
1Y5L	C
2BHJ	A
1W7N	A
1SZK	A
1SZS	A
1SZU	A
1U0W	A
1URM	A
1R9J	B
1VFO	A
1YAD	B
1TW6	B
1XL7	B
1W2Z	A
1Q78	A
1Q79	A
1UPV	A
1VE6	A
1TZ6	A
1SAZ	A
1SXJ	B
1SXJ	C
1SXJ	D
1W1W	B
1WD3	A
1V8V	A
1WVG	A
1T5G	A
1TJV	D
1XRS	B
1Y0S	A
1XX4	A
1Y13	C
1XRK	A
1Z24	A
1YMG	A
1X9D	A
1XPG	B
1XR2	B
1WDD	A
1XA1	B
1XOZ	A
1YEW	A
1XSP	A
1SO7	A
1VFS	A
1SFJ	B
1RNJ	A
1U0F	A
1TLO	A
1R8L	B
1V5V	A
1W85	C
1W88	D
1W23	A
1YUC	A
1VME	B
1WOR	A
1UYQ	A
1T89	B
1QKM	A
1X78	A
1X7E	A
1UKV	G
1UP3	A
1WPC	A
1TQ6	A
1TU3	E
1WF3	A
1X6M	A
1TU7	A
1USY	A
1USY	C
1USY	G
1USY	H
1XPK	C
1YAK	C
1RP0	A
1UP2	A
1SFF	A
1RKY	A
1Y5E	C
1RUW	A
1W81	A
1UNL	A
1HKV	A
1XMM	D
1TDG	A
1XDC	A
1Y6O	A
1X09	A
1YJ2	A
1YJF	A
1U71	A
1WC8	A
1WC9	A
1XZ0	A
1Y4J	B
1TXV	A
1TXV	B
2BGR	A
1TG7	A
1XFD	A
1XHB	A
1ST8	A
1T0W	A
1TU5	A
1R54	A
1XEC	A
1Q9H	A
1T7V	A
1Y9M	A
1X70	A
1US1	A
1WWL	B
1R9N	B
1YG9	A
1SKB	A
1XHG	A
1XKU	A
1XX9	A
1SPJ	A
1XWD	B
1YAE	A
1Y65	A
1YC0	A
1YJD	C
1WNO	A
1URL	A
1YTK	A
1W1A	1
1XHL	A
1XKQ	A
1XU9	B
1XSE	A
1U70	A
1V9N	A
1WMZ	A
1RMZ	A
1TA8	A
1RQE	A
2BJ4	B
1SZR	D
1X7N	A
1X82	A
1SW1	A
1XIO	A
1T3I	B
1VP4	B
1XI9	A
1V8Z	B
1WYU	A
1WYU	B
1TWS	A
1WB8	A
1V6C	B
1SH7	A
1XDK	A
1XDK	B
1XLS	A
1TN0	A
1TN5	A
1YQ7	A
1XTP	A
1XXS	A
1SMO	A
1U7L	A
1VBW	A
1SK1	A
1Y6W	A
1PI3	A
1W88	C
1X7W	A
1X7X	A
1X7Z	A
1VPD	A
1SW5	A
1VMG	A
1VPG	A
1VPY	A
1VQ0	B
1VR3	A
1VRM	A
1SS9	A
1XLX	A
1XM6	A
1W9S	A
1WU6	A
1XOR	B
1U4B	A
2BLE	A
1W8P	F
1W0Y	L
1S57	A
1W1Z	A
1Y4C	A
1RZO	B
1RZO	C
1Y0B	D
1UNQ	A
1UPR	A
1W1H	B
1SWW	A
1YNI	A
1XP8	A
1TOG	A
1Z5X	E
